# Supplementary material for: Synthesis and Surface Strengthening Modification of Silica Aerogel from Fly Ash
Source: Materials (Basel). 2024 Apr 1;17(7):1614. doi: 10.3390/ma17071614 (PMC11012301; doi:10.3390/ma17071614)
Supplement: Supplementary file 1 [file materials-17-01614-s001.zip]

Archive with 1 entries (1 files):
- materials-2869229-supplementary.pdf
